# Supplementary material for: Yalongaphaenops erwini gen. et sp. nov., the world’s most high-altitude hypogean trechine beetle from China (Coleoptera, Carabidae, Trechinae)
Source: Zookeys. 2021 Jun 16;1044:197–220. doi: 10.3897/zookeys.1044.62572 (PMC8222236; doi:10.3897/zookeys.1044.62572)
Supplement: XML Treatment for Yalongaphaenops [file zookeys.1044.62572-treatment1.xml]

<!DOCTYPE tp:taxon-treatment
  PUBLIC "-//TaxonX//DTD Taxonomic Treatment Publishing DTD v0 20100105//EN" "tax-treatment-NSO.dtd">
<tp:taxon-treatment xmlns:tp="http://www.plazi.org/taxpub"><tp:treatment-meta><kwd-group><label>Taxon classification</label><kwd><named-content xmlns:xlink="http://www.w3.org/1999/xlink" content-type="kingdom">Animalia</named-content></kwd><kwd><named-content xmlns:xlink="http://www.w3.org/1999/xlink" content-type="order">Coleoptera</named-content></kwd><kwd><named-content xmlns:xlink="http://www.w3.org/1999/xlink" content-type="family">Carabidae</named-content></kwd></kwd-group><mixed-citation publication-type="journal"><person-group><name><surname>Belousov</surname><given-names>Igor A.</given-names></name><name><surname>Kabak</surname><given-names>Ilya I.</given-names></name></person-group><article-title><italic><tp:taxon-name><tp:taxon-name-part taxon-name-part-type="genus" reg="Yalongaphaenops">Yalongaphaenops</tp:taxon-name-part> <tp:taxon-name-part taxon-name-part-type="species" reg="erwini">erwini</tp:taxon-name-part></tp:taxon-name></italic> gen. et sp. nov., the world’s most high-altitude hypogean trechine beetle from China (<tp:taxon-name><tp:taxon-name-part taxon-name-part-type="order">Coleoptera</tp:taxon-name-part></tp:taxon-name>, <tp:taxon-name><tp:taxon-name-part taxon-name-part-type="family">Carabidae</tp:taxon-name-part></tp:taxon-name>, <tp:taxon-name><tp:taxon-name-part taxon-name-part-type="subfamily">Trechinae</tp:taxon-name-part></tp:taxon-name>)</article-title><source>Zookeys</source><day>16</day><month>6</month><year>2021</year><volume>1044</volume><fpage>197</fpage><lpage>220</lpage><pub-id pub-id-type="doi">10.3897/zookeys.1044.62572</pub-id></mixed-citation></tp:treatment-meta><tp:nomenclature><tp:taxon-name><object-id xmlns:xlink="http://www.w3.org/1999/xlink" content-type="arpha" xlink:type="simple">577B12C9-7ED9-5AC3-AA23-EB0CCC801737</object-id>
            <tp:taxon-name-part taxon-name-part-type="genus" reg="Yalongaphaenops">Yalongaphaenops</tp:taxon-name-part>
            <object-id xmlns:xlink="http://www.w3.org/1999/xlink" content-type="zoobank" xlink:type="simple">http://zoobank.org/875E7C7F-45F8-495C-82C3-68A22B9F6973</object-id>
          </tp:taxon-name><tp:taxon-status xmlns:xlink="http://www.w3.org/1999/xlink" xlink:type="simple">gen. nov.</tp:taxon-status></tp:nomenclature><tp:treatment-sec sec-type="type species" id="SECID0EJDAC"><title>Type species.</title><p><italic><tp:taxon-name><tp:taxon-name-part taxon-name-part-type="genus" reg="Yalongaphaenops">Yalongaphaenops</tp:taxon-name-part> <tp:taxon-name-part taxon-name-part-type="species" reg="erwini">erwini</tp:taxon-name-part></tp:taxon-name></italic> sp. nov.</p></tp:treatment-sec><tp:treatment-sec sec-type="diagnosis" id="SECID0E1DAC"><title>Diagnosis.</title><p>Among numerous aphaenopsoid and semi-aphaenopsoid genera of China, the new genus is distinct in having the following set of character states: frontal furrows incomplete; two basal tarsomeres dilated in males; rather homogeneous though very short pubescence of the body surface, two supraorbital setiferous pores on each side of head; labial suture distinct; six longer submental setae and one or two shorter setae in the same row (thus, altogether seven or eight submental setae); both labial and maxillary palpi with distinct and relatively long setae (except for the ultimate segments which are completely glabrous); only one lateral pore of pronotum (posterior one absent), elytra with two discal and one preapical setiferous pores in stria 3; two apical pores in addition to the preapical pore on apical slope; umbilicate series with pore 1 not shifted inwards, pores 1, 2 and 8 nearly attached to lateral groove, pores 4, 5, and 7 clearly removed from it and pores 3 and 6 in intermediate position; pore 5 located much closer to pore 6 than to pore 4, in other words, the median group clearly separated from the humeral group. Additionally, the shape of the tooth on the right mandible is worth noting: it is tridentate, but without isolated premolar, of triangular shape with basal denticle much longer than others. Such subtriangular shape is unusual for Chinese <tp:taxon-name><tp:taxon-name-part taxon-name-part-type="tribe">Trechini</tp:taxon-name-part></tp:taxon-name> and, to some extent, resembles teeth of some species of the Caucasian genus <italic><tp:taxon-name><tp:taxon-name-part taxon-name-part-type="genus" reg="Cimmerites">Cimmerites</tp:taxon-name-part></tp:taxon-name></italic> Jeannel, 1928 but in the latter case, the distal denticle is completely reduced (<xref ref-type="bibr" rid="B1">Belousov 1998</xref>).</p></tp:treatment-sec><tp:treatment-sec sec-type="description" id="SECID0EQEAC"><title>Description.</title><p><bold><italic>Body</italic></bold> medium-sized for hypogean trechines, apterous, depigmented (Fig. <xref ref-type="fig" rid="F1">1</xref>). Eyes completely reduced. All body surface sparsely, very shortly and evenly pubescent, hairs mostly suberect, more distinct and denser on anterior part of head, where they directed anteriad, nearly indistinguishable on occiput, more distinct and directed posteriad on most part of both pronotum and elytra except for their anterior portions, where hairs are erect and even directed slightly anteriad. Forebody rather narrow (Fig. <xref ref-type="fig" rid="F2">2</xref>), head nearly as wide as pronotum, elytra much wider, regularly ovate, with gently convex disk, their maximum width slightly behind mid-length, humeri distinct though rounded. Antennae and legs rather thin, moderately elongate, antennae slightly longer than elytra, third antennomere approximately twice as long as the second one. Color reddish amber, with paler testaceous elytra and three or four distal antennomeres.</p><fig id="F1" position="float" orientation="portrait"><object-id xmlns:xlink="http://www.w3.org/1999/xlink" content-type="doi" xlink:type="simple">10.3897/zookeys.1044.62572.figure1</object-id><object-id xmlns:xlink="http://www.w3.org/1999/xlink" content-type="arpha" xlink:type="simple">8DEC2B22-946E-5B39-9FCB-E9214BC164BC</object-id><label>Figure 1.</label><caption><p><italic><tp:taxon-name><tp:taxon-name-part taxon-name-part-type="genus" reg="Yalongaphaenops">Yalongaphaenops</tp:taxon-name-part> <tp:taxon-name-part taxon-name-part-type="species" reg="erwini">erwini</tp:taxon-name-part></tp:taxon-name></italic> gen. et sp. nov., holotype, habitus.</p></caption><graphic xmlns:xlink="http://www.w3.org/1999/xlink" xlink:href="zookeys-1044-197-g001.jpg" position="float" orientation="portrait" xlink:type="simple" id="oo_553384.jpg"><uri content-type="original_file" xlink:type="simple">https://binary.pensoft.net/fig/553384</uri></graphic></fig><fig id="F2" position="float" orientation="portrait"><object-id xmlns:xlink="http://www.w3.org/1999/xlink" content-type="doi" xlink:type="simple">10.3897/zookeys.1044.62572.figures2-6</object-id><object-id xmlns:xlink="http://www.w3.org/1999/xlink" content-type="arpha" xlink:type="simple">FF63AA57-28F1-5905-9C68-6D23BA1FB5EC</object-id><label>Figures 2–6.</label><caption><p><italic><tp:taxon-name><tp:taxon-name-part taxon-name-part-type="genus" reg="Yalongaphaenops">Yalongaphaenops</tp:taxon-name-part> <tp:taxon-name-part taxon-name-part-type="species" reg="erwini">erwini</tp:taxon-name-part></tp:taxon-name></italic> gen. et sp. nov. <bold>2</bold> forebody <bold>3</bold> right mandible <bold>4–6</bold> microsculpture: <bold>4</bold> occiput <bold>5</bold> disc of pronotum <bold>6</bold> disc of elytra near suture.</p></caption><graphic xmlns:xlink="http://www.w3.org/1999/xlink" xlink:href="zookeys-1044-197-g002.jpg" position="float" orientation="portrait" xlink:type="simple" id="oo_553385.jpg"><uri content-type="original_file" xlink:type="simple">https://binary.pensoft.net/fig/553385</uri></graphic></fig><p><bold><italic>Head</italic></bold> very large, subparallel-sided, barely narrower and much longer than pronotum (Fig. <xref ref-type="fig" rid="F2">2</xref>). Frontal furrows incomplete (normally not reaching posterior supraorbital seta), undulated, rather irregular and unevenly impressed, markedly approaching at level before anterior supraorbital pore. Frons moderately convex, with few shallow transverse impressions; occiput markedly convex. Tempora very long, rather flat, only slightly convex in posterior third, covered with sparse and evenly distributed setae which are slightly longer that other hairs of the body surface. Two supraorbital setae on each side of head located in lines faintly convergent posteriad (Figs <xref ref-type="fig" rid="F3">7</xref>, <xref ref-type="fig" rid="F3">8</xref>). Two clypeal setae on each side. Labrum subrectangular, markedly transverse; anterior margin nearly straight, with six setae. Mandibles short compared with head, rather stout, distinctly curved at their apical portions. Tooth on right mandible (Fig. <xref ref-type="fig" rid="F2">3</xref>) tridentate, with basal margin rather long; proximal denticle (on site of premolar) longest, not completely isolated from the median denticle which is shortest, distal denticle medium in length, removed from both proximal denticles and separated from these by a deep and rather long emargination. Thus, the tooth is largely triangular shaped, with more prominent proximal part. Tooth on left mandible bidentate. Maxillae slender, evenly arcuate. Glossa gently produced medially, with tapered apex, and a pair of very long and thick median setae and three pairs of thinner and shorter lateral setae on each side of glossa. Paraglossae markedly projected beyond anterior margin of glossa, slightly curved, with relatively long, tiny hairs on their inner margins. Labium with deeply emarginate anterior margin, markedly produced epistomes and distinct and relatively narrow labial tooth, directed mostly anteriad and blunt or cleft at apex, its ventral surface with a callosum-like convexity proximally and oblong impression in median and distal portions. Median part of labial disk convex, bearing a couple of long and closely located setae, its proximal part deeply impressed in semi-circle, with two sensorial pores, which are only marginally larger than pores of labial setae. Labial suture distinct, clearly visible even in reflected light, nearly straight in median part and sinuate laterally. 7–8 submental setae, of which the subangular setae are rather short and located just in lateral angles of submentum at level clearly before other setae, the lateral ones longest and the median 1–2 setae shortest, only marginally longer than background hairs of the underside. All pores between lateral pores arranged in more or less regular transverse row. Both maxillary and labial palpi long and slender, their apical segments glabrous, similarly shaped, long, subfusiform, not depressed, with maximum width in basal third and attenuate apically. Penultimate segment of maxillary palpi very short (only 0.60 length of ultimate segment), with narrow basal portion and markedly dilated apical part, where it is approximately as wide as ultimate segment. Second segment of maxillary palpi clearly longer than ultimate segment and much thicker than other segments; its exterior margin evenly convex except for basal extremity, inner margin sinuate. All segments of maxillary palpi, except for ultimate one, distinctly pubescent, setae rather long, becoming denser and longer on the exterior surface and toward the segment apices; the inner surface of the penultimate segment with a few long setae; that of the second segment with only one long seta located slightly closer to the segment apex and a few very short hairs. Ultimate and penultimate segments of labial palpi of subequal length, penultimate being much thicker and clearly depressed, with maximum width in apical quarter, with four setae (proximal seta located near mid-length of the segment). Upper side of head with even and sparse pubescence lacking only in posterior part of occiput, hairs rather long, directed mostly forwards, especially in anterior part of head, becoming more erect in posterior part of head. Underside pubescent, hairs suberect, rather long and sparse much similar to those on tempora.</p><fig id="F3" position="float" orientation="portrait"><object-id xmlns:xlink="http://www.w3.org/1999/xlink" content-type="doi" xlink:type="simple">10.3897/zookeys.1044.62572.figures7-8</object-id><object-id xmlns:xlink="http://www.w3.org/1999/xlink" content-type="arpha" xlink:type="simple">6472C08B-6DCE-5BB1-AAB7-EF14C2104A93</object-id><label>Figures 7, 8.</label><caption><p>Chaetotaxy of <italic><tp:taxon-name><tp:taxon-name-part taxon-name-part-type="genus" reg="Yalongaphaenops">Yalongaphaenops</tp:taxon-name-part> <tp:taxon-name-part taxon-name-part-type="species" reg="erwini">erwini</tp:taxon-name-part></tp:taxon-name></italic> gen. et sp. nov. <bold>7</bold> holotype <bold>8</bold> paratype.</p></caption><graphic xmlns:xlink="http://www.w3.org/1999/xlink" xlink:href="zookeys-1044-197-g003.jpg" position="float" orientation="portrait" xlink:type="simple" id="oo_553386.jpg"><uri content-type="original_file" xlink:type="simple">https://binary.pensoft.net/fig/553386</uri></graphic></fig><p><bold><italic>Pronotum</italic></bold> long and narrow, much longer than wide, with maximum width in apical fifth; propleura clearly visible from above. Lateral margins of pronotum rounded in anterior part, rectilinearly convergent posteriad, slightly undulated for most of their length, without distinct sinuation before hind angles. Lateral border complete, lateral groove very narrow. Front angles barely produced. Hind angles small and obtuse, pointed apically, lateral margins near hind angles markedly reflexed upward. Basal margin rectilinear medially, obliquely truncate laterally. Basal foveae small but distinct, prebasal transverse impression well developed. Only one lateral seta located in anterior fifth of pronotum, posterior one absent (Figs <xref ref-type="fig" rid="F3">7</xref>, <xref ref-type="fig" rid="F3">8</xref>). Lateral margins ciliated, more distinctly in anterior portion of pronotum, but even here cilia more than twice shorter than cilia on lateral margins of elytra.</p><p><bold><italic>Elytra</italic></bold> with humeri rounded but distinguishable. Elytral disk subconvex; basal part of elytra with distinct impression. Lateral margins distinctly undulated and clearly ciliated, their humeral area smooth, not serrate. Marginal groove average in width, distinctly narrowed before humeri, widened in apical part. Discal striolation reduced, only inner striae continuous though shallow, at most, very slightly punctured. Apical recurrent striole short, nearly straight, directed anteriad, bordered by a short and thick carinula exteriorly. Parascutellar striole barely visible. Parascutellar setiferous pore present. Two long and thick discal setae and one similar preapical seta on each elytron, discal pores located in stria 3, preapical one in the apical cross of striae 2 and 3 markedly anteriad of anterior termination of apical recurrent striole (Figs <xref ref-type="fig" rid="F3">7</xref>, <xref ref-type="fig" rid="F3">8</xref>). Apical triangle of setae complete: both exterior pore and angulo-apical pore present, the former being markedly removed from apical recurrent striole and the latter attached to apical border. Umbilicate series consisting of typical fixed eight setiferous pores, divided into three groups: humeral (4 pores), median (2) and preapical (2), of which the median group is clearly shifted posteriad. Umbilicate pores 1–3 of the humeral group subequally distributed along the lateral groove and located approximately at the same distance from lateral margin while pore 4 markedly removed from pore 3 and shifted medially from lateral margin quite similarly to pore 5, which is approximately twice as distant from the lateral margin as pore 6. In the preapical group, pore 7 also shifted inward and located at level markedly before anterior termination of the apical recurrent striole. Hairs of elytral pubescence arranged mostly in one irregular longitudinal row on each interspace, all hairs suberect, becoming more adpressed posteriorly.</p><p><bold><italic>Prosternal processus</italic></bold> not margined, with a few rather long setae.</p><p><bold><italic>Abdominal sternites</italic></bold> pubescent mostly along their posterior margins, more widely in median parts of sternites, glabrous elsewhere. One pair of long paramedian setae on each abdominal sternite and one pair of setae on last visible sternite (sternite VII) in all known male specimens markedly more spaced than paramedian setae on adjacent sternites.</p><p><bold><italic>Metepistenites</italic></bold> clearly longer than wide.</p><p><bold><italic>Legs</italic></bold> long, thin, and only slightly curved. Front tibiae without deep groove on exterior surface, only depressed there, their entire surface evenly and densely pubescent. Underside of anterior femora not grooved, without tubercle in proximal part, with three longer setae along anterior margin in their basal half and several setae along posterior margin; most of the latter are located in the basal half and one seta in distal third of femora. Male protarsi with two basal segments dilated and provided with adhesive appendages beneath, inner denticle medium-sized in first tarsomere, small in second tarsomere. Fourth tarsomeres of anterior and middle legs with a small ventral apophysis surmounted by a lanceolate hyaline appendage, strongly curved apically, this appendage markedly shorter and narrower than the fifth tarsomere.</p><p><bold><italic>Microsculpture</italic></bold> of body surface well developed (Figs <xref ref-type="fig" rid="F2">4–6</xref>), upper side rather matt.</p><p><bold><italic>Male genitalia</italic></bold> (Fig. <xref ref-type="fig" rid="F5">9</xref>) of peculiar shape: its distal portion markedly attenuated, curved ventrally and slightly dilated apically in lateral view. Endophallus armature rather large, well sclerotized, consisting of parietal mesh and a rather large spatulate copulatory piece concave basally and rounded apically which is located in the distal half of the median lobe (without apical lamella). Parameres of medium length, rather thin and straight, left one clearly longer, each bearing four apical setae, ventral apophysis faintly protruding.</p><fig id="F5" position="float" orientation="portrait"><object-id xmlns:xlink="http://www.w3.org/1999/xlink" content-type="doi" xlink:type="simple">10.3897/zookeys.1044.62572.figure9</object-id><object-id xmlns:xlink="http://www.w3.org/1999/xlink" content-type="arpha" xlink:type="simple">0F3F7EEE-8E50-5FCD-BBEA-E87E87616E3C</object-id><label>Figure 9.</label><caption><p>Male genitalia of <italic><tp:taxon-name><tp:taxon-name-part taxon-name-part-type="genus" reg="Yalongaphaenops">Yalongaphaenops</tp:taxon-name-part> <tp:taxon-name-part taxon-name-part-type="species" reg="erwini">erwini</tp:taxon-name-part></tp:taxon-name></italic> gen. et sp. nov. <bold>A</bold> lateral view (holotype) <bold>B</bold> dorsal view (paratype).</p></caption><graphic xmlns:xlink="http://www.w3.org/1999/xlink" xlink:href="zookeys-1044-197-g004.jpg" position="float" orientation="portrait" xlink:type="simple" id="oo_553387.jpg"><uri content-type="original_file" xlink:type="simple">https://binary.pensoft.net/fig/553387</uri></graphic></fig></tp:treatment-sec><tp:treatment-sec sec-type="comparisons" id="SECID0E5LAC"><title>Comparative notes.</title><p>Despite its medium size (body length without mandibles slightly exceeding 5 mm) and moderately elongate legs and antennae, the new genus is a rather specialized semi-aphaenopsoid trechine characterized by the hypertrophied head with frontal furrows markedly shortened posteriorly, very narrow pronotum with lateral parts of propleura visible from above and some other features commonly found in aphaenopsoid trechine beetles.</p><p>Among all blind Chinese genera of <tp:taxon-name><tp:taxon-name-part taxon-name-part-type="tribe">Trechini</tp:taxon-name-part></tp:taxon-name>, the new genus seems to be the most similar to <italic><tp:taxon-name><tp:taxon-name-part taxon-name-part-type="genus" reg="Shiqianaphaenops">Shiqianaphaenops</tp:taxon-name-part></tp:taxon-name></italic> Tian, 2016 (<xref ref-type="bibr" rid="B23">Tian et al. 2016</xref>) with two currently known species: <italic><tp:taxon-name><tp:taxon-name-part taxon-name-part-type="genus" reg="Shiqianaphaenops">S.</tp:taxon-name-part> <tp:taxon-name-part taxon-name-part-type="species" reg="majusculus">majusculus</tp:taxon-name-part></tp:taxon-name></italic> (Uéno, 1999) and <italic><tp:taxon-name><tp:taxon-name-part taxon-name-part-type="genus" reg="Shiqianaphaenops">S.</tp:taxon-name-part> <tp:taxon-name-part taxon-name-part-type="species" reg="cursor">cursor</tp:taxon-name-part></tp:taxon-name></italic> (Uéno, 1999). Both these species were originally treated as belonging to <italic><tp:taxon-name><tp:taxon-name-part taxon-name-part-type="genus" reg="Shenaphaenops">Shenaphaenops</tp:taxon-name-part></tp:taxon-name></italic> Uéno, 1999 (<xref ref-type="bibr" rid="B27">Uéno 1999a</xref>). The latter genus was described based on a single female specimen of <italic><tp:taxon-name><tp:taxon-name-part taxon-name-part-type="genus" reg="Shenaphaenops">Shenaphaenops</tp:taxon-name-part> <tp:taxon-name-part taxon-name-part-type="species" reg="humeralis">humeralis</tp:taxon-name-part></tp:taxon-name></italic> Uéno, 1999 while <italic><tp:taxon-name><tp:taxon-name-part taxon-name-part-type="genus" reg="Shiqianaphaenops">S.</tp:taxon-name-part> <tp:taxon-name-part taxon-name-part-type="species" reg="majusculus">majusculus</tp:taxon-name-part></tp:taxon-name></italic> and <italic><tp:taxon-name><tp:taxon-name-part taxon-name-part-type="genus" reg="Shiqianaphaenops">S.</tp:taxon-name-part> <tp:taxon-name-part taxon-name-part-type="species" reg="cursor">cursor</tp:taxon-name-part></tp:taxon-name></italic> were later assigned to <italic><tp:taxon-name><tp:taxon-name-part taxon-name-part-type="genus" reg="Shenaphaenops">Shenaphaenops</tp:taxon-name-part></tp:taxon-name></italic> (<xref ref-type="bibr" rid="B28">Uéno 1999b</xref>); however, he noted some important differences in characters and a gap in geographical distribution between these two species and the type species of <italic><tp:taxon-name><tp:taxon-name-part taxon-name-part-type="genus" reg="Shenaphaenops">Shenaphaenops</tp:taxon-name-part></tp:taxon-name></italic> (the latter was found in northwestern Guizhou while the two species of the genus <italic><tp:taxon-name><tp:taxon-name-part taxon-name-part-type="genus" reg="Shiqianaphaenops">Shiqianaphaenops</tp:taxon-name-part></tp:taxon-name></italic> inhabit caves in Shiqian County in eastern Guizhou). In 2014–2015, M. Tian and colleagues visited the type locality of <italic><tp:taxon-name><tp:taxon-name-part taxon-name-part-type="genus" reg="Shenaphaenops">Shenaphaenops</tp:taxon-name-part> <tp:taxon-name-part taxon-name-part-type="species" reg="humeralis">humeralis</tp:taxon-name-part></tp:taxon-name></italic> and succeeded in collecting a male specimen of this species. The structure of the male protarsi provided one more clue character which allowed the Chinese author to isolate <italic><tp:taxon-name><tp:taxon-name-part taxon-name-part-type="genus" reg="Shiqianaphaenops">S.</tp:taxon-name-part> <tp:taxon-name-part taxon-name-part-type="species" reg="majusculus">majusculus</tp:taxon-name-part></tp:taxon-name></italic> and <italic><tp:taxon-name><tp:taxon-name-part taxon-name-part-type="genus" reg="Shiqianaphaenops">S.</tp:taxon-name-part> <tp:taxon-name-part taxon-name-part-type="species" reg="cursor">cursor</tp:taxon-name-part></tp:taxon-name></italic> into a new genus, <italic><tp:taxon-name><tp:taxon-name-part taxon-name-part-type="genus" reg="Shiqianaphaenops">Shiqianaphaenops</tp:taxon-name-part></tp:taxon-name></italic> with <italic><tp:taxon-name><tp:taxon-name-part taxon-name-part-type="genus" reg="Shiqianaphaenops">S.</tp:taxon-name-part> <tp:taxon-name-part taxon-name-part-type="species" reg="majusculus">majusculus</tp:taxon-name-part></tp:taxon-name></italic> chosen as the type species of the genus (<xref ref-type="bibr" rid="B23">Tian et al. 2016</xref>).</p><p><italic><tp:taxon-name><tp:taxon-name-part taxon-name-part-type="genus" reg="Yalongaphaenops">Yalongaphaenops</tp:taxon-name-part></tp:taxon-name></italic> gen. nov. shares with members of <italic><tp:taxon-name><tp:taxon-name-part taxon-name-part-type="genus" reg="Shiqianaphaenops">Shiqianaphaenops</tp:taxon-name-part></tp:taxon-name></italic> the following combination of characters: body pubescent; head longer than pronotum; frontal furrows completely effaced posteriorly; right mandible tridentate; labial suture clearly visible; pronotum elongate; propleura visible from above; only anterolateral seta present on pronotum (posterolateral absent); elytral margins ciliated; two discal setiferous pores and one preapical pore on each elytron; umbilicate pore 1 attached to lateral groove and not clearly shifted medially; protibiae pubescent on their anterior surface and not grooved externally; two basal segments of male protarsi dilated; male sternite VII bisetose. However, <italic><tp:taxon-name><tp:taxon-name-part taxon-name-part-type="genus" reg="Yalongaphaenops">Yalongaphaenops</tp:taxon-name-part></tp:taxon-name></italic> gen. nov. differs from the above genus in the following characters: even and very short hairs of the upper side versus hairs much longer on head and pronotum than on elytra in <italic><tp:taxon-name><tp:taxon-name-part taxon-name-part-type="genus" reg="Shiqianaphaenops">Shiqianaphaenops</tp:taxon-name-part></tp:taxon-name></italic>; absence of the external process with ctenidium-like structure on tarsomere 1 in both sexes (a synapomorphy unique for the genus <italic><tp:taxon-name><tp:taxon-name-part taxon-name-part-type="genus" reg="Shiqianaphaenops">Shiqianaphaenops</tp:taxon-name-part></tp:taxon-name></italic>); seven-eight submental setae in <italic><tp:taxon-name><tp:taxon-name-part taxon-name-part-type="genus" reg="Yalongaphaenops">Yalongaphaenops</tp:taxon-name-part></tp:taxon-name></italic> gen. nov. vs. nine in <italic><tp:taxon-name><tp:taxon-name-part taxon-name-part-type="genus" reg="Shiqianaphaenops">Shiqianaphaenops</tp:taxon-name-part></tp:taxon-name></italic>; two penultimate segments of the maxillary palpi densely setose in <italic><tp:taxon-name><tp:taxon-name-part taxon-name-part-type="genus" reg="Yalongaphaenops">Yalongaphaenops</tp:taxon-name-part></tp:taxon-name></italic> gen. nov. vs. glabrous in <italic><tp:taxon-name><tp:taxon-name-part taxon-name-part-type="genus" reg="Shiqianaphaenops">Shiqianaphaenops</tp:taxon-name-part></tp:taxon-name></italic>; umbilicate pore 4 located much closer to umbilicate pore 3 than to umbilicate pore 5 in <italic><tp:taxon-name><tp:taxon-name-part taxon-name-part-type="genus" reg="Yalongaphaenops">Yalongaphaenops</tp:taxon-name-part></tp:taxon-name></italic> gen. nov.; angulo-apical seta present in <italic><tp:taxon-name><tp:taxon-name-part taxon-name-part-type="genus" reg="Yalongaphaenops">Yalongaphaenops</tp:taxon-name-part></tp:taxon-name></italic> gen. nov. vs. absent in <italic><tp:taxon-name><tp:taxon-name-part taxon-name-part-type="genus" reg="Shiqianaphaenops">Shiqianaphaenops</tp:taxon-name-part></tp:taxon-name></italic>; and some characters in the structure of the male genitalia: the aedeagal median lobe with lamella markedly elongated and arc-like curved ventrally (Fig. <xref ref-type="fig" rid="F5">9</xref>) and parameres with 4 apical setae in <italic><tp:taxon-name><tp:taxon-name-part taxon-name-part-type="genus" reg="Yalongaphaenops">Yalongaphaenops</tp:taxon-name-part></tp:taxon-name></italic> gen. nov. vs. aedeagal apex straight and short and parameres with 3 apical setae in <italic><tp:taxon-name><tp:taxon-name-part taxon-name-part-type="genus" reg="Shiqianaphaenops">Shiqianaphaenops</tp:taxon-name-part></tp:taxon-name></italic>.</p><p>There are some other Chinese aphaenopsoid <tp:taxon-name><tp:taxon-name-part taxon-name-part-type="tribe">Trechini</tp:taxon-name-part></tp:taxon-name> genera demonstrating certain affinities with <italic><tp:taxon-name><tp:taxon-name-part taxon-name-part-type="genus" reg="Yalongaphaenops">Yalongaphaenops</tp:taxon-name-part></tp:taxon-name></italic> gen. nov.</p><p>First of all, the genus <italic><tp:taxon-name><tp:taxon-name-part taxon-name-part-type="genus" reg="Boreaphaenops">Boreaphaenops</tp:taxon-name-part></tp:taxon-name></italic> Uéno, 2002 is worth noting (<xref ref-type="bibr" rid="B31">Uéno 2002</xref>). The genus currently includes two species: <italic><tp:taxon-name><tp:taxon-name-part taxon-name-part-type="genus" reg="Boreaphaenops">B.</tp:taxon-name-part> <tp:taxon-name-part taxon-name-part-type="species" reg="angustus">angustus</tp:taxon-name-part></tp:taxon-name></italic> Uéno, 2002 from western Hubei and <italic><tp:taxon-name><tp:taxon-name-part taxon-name-part-type="genus" reg="Boreaphaenops">B.</tp:taxon-name-part> <tp:taxon-name-part taxon-name-part-type="species" reg="liyuani">liyuani</tp:taxon-name-part></tp:taxon-name></italic> Tian &amp; He, 2020 from northeastern extremity of Sichuan. The latter species is known only from one female specimen and placed into the genus by the authors with some reservations, since the two species show differences of generic importance (<xref ref-type="bibr" rid="B19">Tian and He 2020</xref>). For these reasons, we, first, analyze differences separately for each of these species and then make a general conclusion. <italic><tp:taxon-name><tp:taxon-name-part taxon-name-part-type="genus" reg="Boreaphaenops">Boreaphaenops</tp:taxon-name-part> <tp:taxon-name-part taxon-name-part-type="species" reg="angustus">angustus</tp:taxon-name-part></tp:taxon-name></italic> shares with <italic><tp:taxon-name><tp:taxon-name-part taxon-name-part-type="genus" reg="Yalongaphaenops">Yalongaphaenops</tp:taxon-name-part></tp:taxon-name></italic> gen. nov. the similar size and body shape, which is elongate and rather flat, with slender appendages and rather stout mandibles. Both taxa are characterized by the following features: frontal furrows shortened posteriorly; two segments of male protarsi dilated; whole body including tempora, evenly pubescent, although hairs are sparser and shorter in <italic><tp:taxon-name><tp:taxon-name-part taxon-name-part-type="genus" reg="Yalongaphaenops">Y.</tp:taxon-name-part> <tp:taxon-name-part taxon-name-part-type="species" reg="erwini">erwini</tp:taxon-name-part></tp:taxon-name></italic> gen. et sp. nov.; barrel-shaped pronotum with very narrow lateral groove and sides without distinct sinuation before obtuse hind angles, six longer submental setae, similar aggregate state of the humeral umbilicate pores which are located one after another along lateral groove of elytra. Conversely, the new genus differs from <italic><tp:taxon-name><tp:taxon-name-part taxon-name-part-type="genus" reg="Boreaphaenops">B.</tp:taxon-name-part> <tp:taxon-name-part taxon-name-part-type="species" reg="angustus">angustus</tp:taxon-name-part></tp:taxon-name></italic> in some important morphological traits: only two supraorbital setae on each side (posterior pores redoubled in <italic><tp:taxon-name><tp:taxon-name-part taxon-name-part-type="genus" reg="Boreaphaenops">B.</tp:taxon-name-part> <tp:taxon-name-part taxon-name-part-type="species" reg="angustus">angustus</tp:taxon-name-part></tp:taxon-name></italic>), absence of posterior lateral setae on pronotum; two discal setiferous pores on elytra (apart from the preapical pore) vs. three in <italic><tp:taxon-name><tp:taxon-name-part taxon-name-part-type="genus" reg="Boreaphaenops">B.</tp:taxon-name-part> <tp:taxon-name-part taxon-name-part-type="species" reg="angustus">angustus</tp:taxon-name-part></tp:taxon-name></italic>; pubescent maxillary palpi (except for ultimate segment) vs. maxillary palpi glabrous in <italic><tp:taxon-name><tp:taxon-name-part taxon-name-part-type="genus" reg="Boreaphaenops">Boreaphaenops.</tp:taxon-name-part></tp:taxon-name></italic> The median lobe of aedeagus is much stouter, with apical portion markedly curved ventrally vs. distinctly curved dorsally in <tp:taxon-name><tp:taxon-name-part taxon-name-part-type="genus" reg="Boreaphaenops">B.</tp:taxon-name-part> <tp:taxon-name-part taxon-name-part-type="species" reg="angustus">angustus</tp:taxon-name-part></tp:taxon-name>. <tp:taxon-name><tp:taxon-name-part taxon-name-part-type="genus" reg="Boreaphaenops">Boreaphaenops</tp:taxon-name-part> <tp:taxon-name-part taxon-name-part-type="species" reg="liyuani">liyuani</tp:taxon-name-part></tp:taxon-name> differs from <italic><tp:taxon-name><tp:taxon-name-part taxon-name-part-type="genus" reg="Yalongaphaenops">Yalongaphaenops</tp:taxon-name-part></tp:taxon-name></italic> gen. nov. in appearance: antennae, legs and mandibles are much longer (antennae nearly twice as long as elytra while approximately as long as elytra in <italic><tp:taxon-name><tp:taxon-name-part taxon-name-part-type="genus" reg="Yalongaphaenops">Yalongaphaenops</tp:taxon-name-part></tp:taxon-name></italic>, mandibles slender, parallel-sided in their middle portion vs. gradually tapered in <italic><tp:taxon-name><tp:taxon-name-part taxon-name-part-type="genus" reg="Yalongaphaenops">Yalongaphaenops</tp:taxon-name-part></tp:taxon-name></italic>). The pattern of the integumental pubescence is quite different: head and elytra markedly pubescent while pronotum is glabrous vs. uniform, even and very short pubescence of <italic><tp:taxon-name><tp:taxon-name-part taxon-name-part-type="genus" reg="Yalongaphaenops">Yalongaphaenops</tp:taxon-name-part></tp:taxon-name></italic>, abdominal sternites glabrous vs. sparsely pubescent; humeri reduced vs. distinct; maxillary palpi glabrous, slender, with the penultimate segment slightly longer than the ultimate segment while maxillary palpi markedly pubescent except for the last segment, with penultimate segment clearly shorter than the ultimate one in <italic><tp:taxon-name><tp:taxon-name-part taxon-name-part-type="genus" reg="Yalongaphaenops">Yalongaphaenops</tp:taxon-name-part></tp:taxon-name></italic>; very long penultimate segment of labial palpi vs. both ultimate segments of equal length in <italic><tp:taxon-name><tp:taxon-name-part taxon-name-part-type="genus" reg="Yalongaphaenops">Yalongaphaenops</tp:taxon-name-part></tp:taxon-name></italic>, mentum and submentum fused as opposed to distinct labial suture in <italic><tp:taxon-name><tp:taxon-name-part taxon-name-part-type="genus" reg="Yalongaphaenops">Yalongaphaenops</tp:taxon-name-part></tp:taxon-name></italic>, 10 vs. 6 long submental setae, glabrous lateral margins of elytra vs. ciliate in its counterpart, presence of two lateral setae on each side of pronotum, only one discal seta on elytra, two pairs of paramedian setae vs. one pair on sternites IV–VI and in many other characters of minor importance. To summarize, <italic><tp:taxon-name><tp:taxon-name-part taxon-name-part-type="genus" reg="Yalongaphaenops">Yalongaphaenops</tp:taxon-name-part></tp:taxon-name></italic> differs from both members of <italic><tp:taxon-name><tp:taxon-name-part taxon-name-part-type="genus" reg="Boreaphaenops">Boreaphaenops</tp:taxon-name-part></tp:taxon-name></italic> in much shorter appendages, absence of posterior lateral setae of pronotum, different shape and chaetotaxy of maxillary palpi and other pattern of body pubescence. On the other hand, some character states such as the barrel-shaped pronotum with narrow lateral groove, the partially overlapping chaetotaxy patterns of head and elytra suggest that all three species may belong to one phyletic line.</p><p>Four species of the genus <italic><tp:taxon-name><tp:taxon-name-part taxon-name-part-type="genus" reg="Qianotrechus">Qianotrechus</tp:taxon-name-part></tp:taxon-name></italic> Uéno, 2000 are described from northeastern Guizhou, one more species from southeastern Sichuan (<xref ref-type="bibr" rid="B29">Uéno 2000a</xref>, <xref ref-type="bibr" rid="B32">2003a</xref>), and <tp:taxon-name><tp:taxon-name-part taxon-name-part-type="genus" reg="Qianotrechus">Q.</tp:taxon-name-part> (<tp:taxon-name-part taxon-name-part-type="subgenus" reg="Jinfotrechus">Jinfotrechus</tp:taxon-name-part>) <tp:taxon-name-part taxon-name-part-type="species" reg="grebennikovi">grebennikovi</tp:taxon-name-part></tp:taxon-name> Deuve from Chongqing Province (<xref ref-type="bibr" rid="B7">Deuve 2014</xref>). The species from Sichuan was later isolated into its own genus <italic><tp:taxon-name><tp:taxon-name-part taxon-name-part-type="genus" reg="Uenoaphaenops">Uenoaphaenops</tp:taxon-name-part></tp:taxon-name></italic> Tian &amp; He, 2020. <italic><tp:taxon-name><tp:taxon-name-part taxon-name-part-type="genus" reg="Yalongaphaenops">Yalongaphaenops</tp:taxon-name-part></tp:taxon-name></italic> gen. nov. readily differs from members of this genus in the following characters: whole dorsum evenly pubescent, although hairs are very short and barely distinguishable (vs. only lateral portions of elytra pubescent in <italic><tp:taxon-name><tp:taxon-name-part taxon-name-part-type="genus" reg="Qianotrechus">Qianotrechus</tp:taxon-name-part></tp:taxon-name></italic>); labial suture well developed; 6 fixed submental setae (vs. 10–15 in <italic><tp:taxon-name><tp:taxon-name-part taxon-name-part-type="genus" reg="Qianotrechus">Qianotrechus</tp:taxon-name-part></tp:taxon-name></italic>); two penultimate segments of maxillary palpi setose (glabrous in <italic><tp:taxon-name><tp:taxon-name-part taxon-name-part-type="genus" reg="Qianotrechus">Qianotrechus</tp:taxon-name-part></tp:taxon-name></italic>); the first umbilicate pore is not shifted medially; only two paramedian setae on abdominal sternites (vs. two pairs), and foretibiae without longitudinal groove on their exterior surface vs. nearly bicarinate in <italic><tp:taxon-name><tp:taxon-name-part taxon-name-part-type="genus" reg="Qianotrechus">Qianotrechus</tp:taxon-name-part></tp:taxon-name></italic> (<xref ref-type="bibr" rid="B29">Uéno 2000a</xref>, <xref ref-type="bibr" rid="B32">2003a</xref>). Bearing in mind that the species of <italic><tp:taxon-name><tp:taxon-name-part taxon-name-part-type="genus" reg="Qianotrechus">Qianotrechus</tp:taxon-name-part></tp:taxon-name></italic> are extremely variable in some taxonomically important characters, such as the number of pronotal lateral setae and presence or absence of the preapical pore on elytra, the aforementioned characters need to be assessed for their relevancy. In this context, the difference in the number of submental setae and pubescence of the two penultimate segments of the maxillary palpi seem to be of greater importance and allow suggesting that these two genera are not closely related. On the other hand, it is worth noting that the apical portion of the aedeagal median lobe is slightly curved downward in members of <italic><tp:taxon-name><tp:taxon-name-part taxon-name-part-type="genus" reg="Qianotrechus">Qianotrechus</tp:taxon-name-part></tp:taxon-name></italic>, more so in <italic><tp:taxon-name><tp:taxon-name-part taxon-name-part-type="genus" reg="Qianotrechus">Q.</tp:taxon-name-part> <tp:taxon-name-part taxon-name-part-type="species" reg="magnicollis">magnicollis</tp:taxon-name-part></tp:taxon-name></italic> Uéno, 2000, recalling a peculiar shape of the aedeagal lamella in <italic><tp:taxon-name><tp:taxon-name-part taxon-name-part-type="genus" reg="Yalongaphaenops">Yalongaphaenops</tp:taxon-name-part></tp:taxon-name></italic> gen. nov.</p><p><italic><tp:taxon-name><tp:taxon-name-part taxon-name-part-type="genus" reg="Qianaphaenops">Qianaphaenops</tp:taxon-name-part></tp:taxon-name></italic> Uéno, 2000 is another aphaenopsoid genus characterized by two basal tarsomeres dilated in male protarsi and some other characters shared with <italic><tp:taxon-name><tp:taxon-name-part taxon-name-part-type="genus" reg="Yalongaphaenops">Yalongaphaenops</tp:taxon-name-part></tp:taxon-name></italic> gen. nov. This genus is described from northeastern Guizhou and currently includes six species (<xref ref-type="bibr" rid="B29">Uéno 2000a</xref>; <xref ref-type="bibr" rid="B18">Tian and Clarke 2012</xref>; <xref ref-type="bibr" rid="B22">Tian et al. 2015</xref>). Members of <italic><tp:taxon-name><tp:taxon-name-part taxon-name-part-type="genus" reg="Qianaphaenops">Qianaphaenops</tp:taxon-name-part></tp:taxon-name></italic> are similar to <italic><tp:taxon-name><tp:taxon-name-part taxon-name-part-type="genus" reg="Yalongaphaenops">Yalongaphaenops</tp:taxon-name-part></tp:taxon-name></italic> gen. nov. in the following characters: labial suture more or less developed; body pubescence variable enough to overlap completely the <italic><tp:taxon-name><tp:taxon-name-part taxon-name-part-type="genus" reg="Yalongaphaenops">Yalongaphaenops</tp:taxon-name-part></tp:taxon-name></italic> gen. nov. pattern; visible abdominal sternites 3–5 with only a pair of paramedian setae; umbilicate pore 1 not clearly shifted medially in one species (<italic><tp:taxon-name><tp:taxon-name-part taxon-name-part-type="genus" reg="Qianotrechus">Q.</tp:taxon-name-part> <tp:taxon-name-part taxon-name-part-type="species" reg="longicornis">longicornis</tp:taxon-name-part></tp:taxon-name></italic> Uéno, 2000) and protibiae flat or only gently grooved on their exterior surface. On the other hand, <italic><tp:taxon-name><tp:taxon-name-part taxon-name-part-type="genus" reg="Qianaphaenops">Qianaphaenops</tp:taxon-name-part></tp:taxon-name></italic> differs from <italic><tp:taxon-name><tp:taxon-name-part taxon-name-part-type="genus" reg="Yalongaphaenops">Yalongaphaenops</tp:taxon-name-part></tp:taxon-name></italic> gen. nov. in some important characters: 9–12 submental setae; presence of the posterior pronotal seta, glabrous maxillary palpi and straight apical portion of the aedeagal median lobe. Additionally, these two genera strikingly differ in the pronotal shape: the propleura are clearly visible from above in <italic><tp:taxon-name><tp:taxon-name-part taxon-name-part-type="genus" reg="Yalongaphaenops">Yalongaphaenops</tp:taxon-name-part></tp:taxon-name></italic> gen. nov. while the lateral portions of pronotum are more developed in <italic><tp:taxon-name><tp:taxon-name-part taxon-name-part-type="genus" reg="Qianaphaenops">Qianaphaenops</tp:taxon-name-part></tp:taxon-name></italic> and cover completely the propleura from above.</p><p>The monotypic genus <italic><tp:taxon-name><tp:taxon-name-part taxon-name-part-type="genus" reg="Uenoaphaenops">Uenoaphaenops</tp:taxon-name-part></tp:taxon-name></italic> Tian &amp; He, 2020 from southeastern Sichuan is easily distinguished from <italic><tp:taxon-name><tp:taxon-name-part taxon-name-part-type="genus" reg="Yalongaphaenops">Yalongaphaenops</tp:taxon-name-part></tp:taxon-name></italic> gen. nov. in the following set of characters: different shape of body with much wider elytra, male protarsi simple, 12 submental setae, serrate humeral margins of elytra and unusual shape of male genitalia with apical portion sharply truncate (<xref ref-type="bibr" rid="B19">Tian and He 2020</xref>).</p><p>Seven taxa of <italic><tp:taxon-name><tp:taxon-name-part taxon-name-part-type="genus" reg="Aspidaphaenops">Aspidaphaenops</tp:taxon-name-part></tp:taxon-name></italic> Uéno, 2006 known from Guizhou and eastern Yunnan also share some important characters with <italic><tp:taxon-name><tp:taxon-name-part taxon-name-part-type="genus" reg="Yalongaphaenops">Yalongaphaenops</tp:taxon-name-part></tp:taxon-name></italic>: two segments dilated in male protarsi; frontal furrows incomplete; posterior lateral seta lacking on pronotum, approximately the same number of submental setae (6–7) and similar number and position of discal setiferous pores on elytra. However, <italic><tp:taxon-name><tp:taxon-name-part taxon-name-part-type="genus" reg="Yalongaphaenops">Yalongaphaenops</tp:taxon-name-part></tp:taxon-name></italic> gen. nov. readily differs in the following character states: integument pubescent vs. glabrous in <italic><tp:taxon-name><tp:taxon-name-part taxon-name-part-type="genus" reg="Aspidaphaenops">Aspidaphaenops</tp:taxon-name-part></tp:taxon-name></italic>; rather short legs and antennae, the latter not reaching the apex of elytra while clearly extending beyond this level in <italic><tp:taxon-name><tp:taxon-name-part taxon-name-part-type="genus" reg="Aspidaphaenops">Aspidaphaenops</tp:taxon-name-part></tp:taxon-name></italic>; head less elongate, with much stouter mandibles, tooth on the right mandible of different shape, with longer base and reduced distal portion (distal cusp much shorter than proximal one); mentum and submentum not fused; different structure of the pronotum with lateral groove reduced and not clearly dilated as well as propleura clearly visible from above; umbilicate pore 1 attached to the lateral groove of elytra vs. more or less shifted inward onto the elytral disc in <italic><tp:taxon-name><tp:taxon-name-part taxon-name-part-type="genus" reg="Aspidaphaenops">Aspidaphaenops</tp:taxon-name-part></tp:taxon-name></italic>. The male genitalia differ in the apical portion curved ventrally and endophallus armature large and well sclerotized in <italic><tp:taxon-name><tp:taxon-name-part taxon-name-part-type="genus" reg="Yalongaphaenops">Yalongaphaenops</tp:taxon-name-part></tp:taxon-name></italic> while the apical portion of the median lobe hooked dorsally and the endophallus armature poorly sclerotized in <italic><tp:taxon-name><tp:taxon-name-part taxon-name-part-type="genus" reg="Aspidaphaenops">Aspidaphaenops</tp:taxon-name-part></tp:taxon-name></italic> (<xref ref-type="bibr" rid="B35">Uéno 2006b</xref>; <xref ref-type="bibr" rid="B21">Tian and Huang 2018</xref>; <xref ref-type="bibr" rid="B10">Deuve and Tian 2020</xref>).</p><p>Apart from a taxonomic approach, it seems justifiable to take a closer look at some hypogean trechines known from the geographical areas located near the discovery site of <italic><tp:taxon-name><tp:taxon-name-part taxon-name-part-type="genus" reg="Yalongaphaenops">Yalongaphaenops</tp:taxon-name-part></tp:taxon-name></italic> gen. nov. within Sichuan and Yunnan provinces. All these areas are known as remarkable hotspots (e.g., see <xref ref-type="bibr" rid="B9">Deuve et al. 2016</xref>) of biodiversity of terrestrial <tp:taxon-name><tp:taxon-name-part taxon-name-part-type="tribe">Trechini</tp:taxon-name-part></tp:taxon-name> but seem to be rather poor so far in hypogean members of the tribe.</p><p>In Sichuan, in addition to the taxa considered earlier, there are only a few true specialized hypogean genera including one endemic genus, <italic><tp:taxon-name><tp:taxon-name-part taxon-name-part-type="genus" reg="Sichuanotrechus">Sichuanotrechus</tp:taxon-name-part></tp:taxon-name></italic> Deuve, 2005, with five species known so far from the northern part of the province (<xref ref-type="bibr" rid="B6">Deuve 2005</xref>; <xref ref-type="bibr" rid="B34">Uéno 2006a</xref>, <xref ref-type="bibr" rid="B36">2008</xref>; <xref ref-type="bibr" rid="B13">Huang and Tian 2015</xref>). Members of this genus can be easily distinguished from <italic><tp:taxon-name><tp:taxon-name-part taxon-name-part-type="genus" reg="Yalongaphaenops">Yalongaphaenops</tp:taxon-name-part></tp:taxon-name></italic> gen. nov. by: frontal furrows more or less complete; pronotum with lateral portions well developed, propleura not visible from above, and upper side mostly glabrous.</p><p>Quite recently, one more genus <italic><tp:taxon-name><tp:taxon-name-part taxon-name-part-type="genus" reg="Chu">Chu</tp:taxon-name-part></tp:taxon-name></italic> Tian &amp; He, 2020 with a single species, <italic><tp:taxon-name><tp:taxon-name-part taxon-name-part-type="genus" reg="Chu">Ch.</tp:taxon-name-part> <tp:taxon-name-part taxon-name-part-type="species" reg="pheggomisetoides">pheggomisetoides</tp:taxon-name-part></tp:taxon-name></italic> Tian &amp; He, 2020, was described from the northeastern part of the province. It is an isolated genus, readily differing from <italic><tp:taxon-name><tp:taxon-name-part taxon-name-part-type="genus" reg="Yalongaphaenops">Yalongaphaenops</tp:taxon-name-part></tp:taxon-name></italic> in peculiarly shaped pronotum with large and acute hind angles, 8 submental setae, umbilicate pore 1 clearly shifted inward and unusual elongate shape of the median lobe (<xref ref-type="bibr" rid="B19">Tian and He 2020</xref>).</p><p>Apart from the above genera, there are only a few anophthalmoid taxa such as <italic><tp:taxon-name><tp:taxon-name-part taxon-name-part-type="genus" reg="Duvalioblemus">Duvalioblemus</tp:taxon-name-part></tp:taxon-name></italic> Deuve, 1995 including one species which is known only from caves so far; <tp:taxon-name><tp:taxon-name-part taxon-name-part-type="genus" reg="Duvalioblemus">Duvalioblemus</tp:taxon-name-part> (<tp:taxon-name-part taxon-name-part-type="subgenus" reg="Shublemus">Shublemus</tp:taxon-name-part>) <tp:taxon-name-part taxon-name-part-type="species" reg="liyuani">liyuani</tp:taxon-name-part></tp:taxon-name> Deuve, He &amp; Tian, 2020 (<xref ref-type="bibr" rid="B8">Deuve et al. 2020</xref>).</p><p>Yunnan Province is also rather poor in blind subterranean trechines. Apart from genera discussed above, there are only a few other taxa known so far: <italic><tp:taxon-name><tp:taxon-name-part taxon-name-part-type="genus" reg="Dianotrechus">Dianotrechus</tp:taxon-name-part></tp:taxon-name></italic> Tian, 2016 with one anophthalmic species; a few species of the genus <italic><tp:taxon-name><tp:taxon-name-part taxon-name-part-type="genus" reg="Guizhaphaenops">Guizhaphaenops</tp:taxon-name-part></tp:taxon-name></italic> Vigna Tagliani, 1997; the monotypic <italic><tp:taxon-name><tp:taxon-name-part taxon-name-part-type="genus" reg="Junaphaenops">Junaphaenops</tp:taxon-name-part></tp:taxon-name></italic> Uéno, 1997 from eastern Yunnan; two troglobitic species of the genus <italic><tp:taxon-name><tp:taxon-name-part taxon-name-part-type="genus" reg="Shilinotrechus">Shilinotrechus</tp:taxon-name-part></tp:taxon-name></italic> Uéno, 2003; and <italic><tp:taxon-name><tp:taxon-name-part taxon-name-part-type="genus" reg="Yunotrechus">Yunotrechus</tp:taxon-name-part></tp:taxon-name></italic> Tian &amp; Huang, 2014 with a single troglobitic species.</p><p><italic><tp:taxon-name><tp:taxon-name-part taxon-name-part-type="genus" reg="Yalongaphaenops">Yalongaphaenops</tp:taxon-name-part></tp:taxon-name></italic> gen. nov. differs from the only species known of <italic><tp:taxon-name><tp:taxon-name-part taxon-name-part-type="genus" reg="Dianotrechus">Dianotrechus</tp:taxon-name-part></tp:taxon-name></italic>, <italic><tp:taxon-name><tp:taxon-name-part taxon-name-part-type="genus" reg="Dianotrechus">D.</tp:taxon-name-part> <tp:taxon-name-part taxon-name-part-type="species" reg="gueorguievi">gueorguievi</tp:taxon-name-part></tp:taxon-name></italic> Tian, 2016, first of all, in its semi-aphenopsoid appearance (vs. anophthalmoid in <italic><tp:taxon-name><tp:taxon-name-part taxon-name-part-type="genus" reg="Dianotrechus">Dianotrechus</tp:taxon-name-part></tp:taxon-name></italic>): much larger size; longer appendages; frontal furrows incomplete, effaced posteriorly; pronotum elongate, not quadrate; lateral portions of propleura visible from above; prehumeral margins of elytra oblique (perpendicular, even forming a re-entrant angle in the counterpart); pubescence uniform and rather short of the upper side (vs. only a few fine hairs on pronotum coupled with rather long hairs evenly distributed on elytra in <italic><tp:taxon-name><tp:taxon-name-part taxon-name-part-type="genus" reg="Dianotrechus">Dianotrechus</tp:taxon-name-part></tp:taxon-name></italic>); maxillary palpi clearly setose (only two tiny setae near the apex of the penultimate antennomere in <italic><tp:taxon-name><tp:taxon-name-part taxon-name-part-type="genus" reg="Dianotrechus">Dianotrechus</tp:taxon-name-part></tp:taxon-name></italic>); submentum not fused with mentum; only one (anterolateral) setiferous pore present on the pronotum; umbilicate pore 5 is not shifted anteriad (<xref ref-type="bibr" rid="B23">Tian et al. 2016</xref>).</p><p>The only known species of the genus <italic><tp:taxon-name><tp:taxon-name-part taxon-name-part-type="genus" reg="Junaphaenops">Junaphaenops</tp:taxon-name-part></tp:taxon-name></italic>, <italic><tp:taxon-name><tp:taxon-name-part taxon-name-part-type="genus" reg="Junaphaenops">J.</tp:taxon-name-part> <tp:taxon-name-part taxon-name-part-type="species" reg="tumidipennis">tumidipennis</tp:taxon-name-part></tp:taxon-name></italic> Uéno, 1997, is rather similar externally to <italic><tp:taxon-name><tp:taxon-name-part taxon-name-part-type="genus" reg="Yalongaphaenops">Yalongaphaenops</tp:taxon-name-part></tp:taxon-name></italic> gen. nov.: both taxa are of approximately the same size and have the similar pubescence and appearance except for <italic><tp:taxon-name><tp:taxon-name-part taxon-name-part-type="genus" reg="Junaphaenops">Junaphaenops</tp:taxon-name-part></tp:taxon-name></italic> is more robust, especially as far as the shape of elytra is concerned. However these two taxa differ in many important characters: umbilicate pore 1 is markedly shifted inward and backward and located at level behind umbilicate pore 2 in <italic><tp:taxon-name><tp:taxon-name-part taxon-name-part-type="genus" reg="Junaphaenops">Junaphaenops</tp:taxon-name-part></tp:taxon-name></italic> while all humeral umbilicate pores are arranged in a regular row in <italic><tp:taxon-name><tp:taxon-name-part taxon-name-part-type="genus" reg="Yalongaphaenops">Yalongaphaenops</tp:taxon-name-part></tp:taxon-name></italic> gen. nov.; only one basal segment dilated of male protarsi in <italic><tp:taxon-name><tp:taxon-name-part taxon-name-part-type="genus" reg="Junaphaenops">Junaphaenops</tp:taxon-name-part></tp:taxon-name></italic> vs. two basal segments dilated in the counterpart; the penultimate segment of maxillary palpi glabrous, with only a couple of tiny hairs near the apex in <italic><tp:taxon-name><tp:taxon-name-part taxon-name-part-type="genus" reg="Junaphaenops">Junaphaenops</tp:taxon-name-part></tp:taxon-name></italic> while it is clearly multisetose in <italic><tp:taxon-name><tp:taxon-name-part taxon-name-part-type="genus" reg="Yalongaphaenops">Yalongaphaenops</tp:taxon-name-part></tp:taxon-name></italic> gen. nov.; two lateral setiferous pores on each side of pronotum in <italic><tp:taxon-name><tp:taxon-name-part taxon-name-part-type="genus" reg="Junaphaenops">Junaphaenops</tp:taxon-name-part></tp:taxon-name></italic> vs. posterior lateral setiferous pore absent in <italic><tp:taxon-name><tp:taxon-name-part taxon-name-part-type="genus" reg="Yalongaphaenops">Yalongaphaenops</tp:taxon-name-part></tp:taxon-name></italic> gen. nov. (<xref ref-type="bibr" rid="B26">Uéno 1997</xref>).</p><p>The genus <italic><tp:taxon-name><tp:taxon-name-part taxon-name-part-type="genus" reg="Shilinotrechus">Shilinotrechus</tp:taxon-name-part></tp:taxon-name></italic> Uéno, 2003 (<xref ref-type="bibr" rid="B33">Uéno 2003b</xref>) currently includes two species of strange appearance, very unusual for hypogean trechines. The type species of the genus, <italic><tp:taxon-name><tp:taxon-name-part taxon-name-part-type="genus" reg="Shilinotrechus">Sh.</tp:taxon-name-part> <tp:taxon-name-part taxon-name-part-type="species" reg="fusiformis">fusiformis</tp:taxon-name-part></tp:taxon-name></italic> Uéno, 2003, was described from Shilin Xian, eastern Yunnan, while the second species, <italic><tp:taxon-name><tp:taxon-name-part taxon-name-part-type="genus" reg="Shilinotrechus">Sh.</tp:taxon-name-part> <tp:taxon-name-part taxon-name-part-type="species" reg="intricatus">intricatus</tp:taxon-name-part></tp:taxon-name></italic> Huang &amp; Tian, 2015 – from Kunming vicinity, also Yunnan Province. Members of this genus easily differ from <italic><tp:taxon-name><tp:taxon-name-part taxon-name-part-type="genus" reg="Yalongaphaenops">Yalongaphaenops</tp:taxon-name-part></tp:taxon-name></italic> gen. nov. in the trapezoid pronotum with wide lateral groove and anterior angles clearly produced; two lateral setae on each side of pronotum; indistinct scutellum and elytra very broad at basal half, with margins slightly serrate in basal portion; only one dilated segment in male prorarsi; 10 submental setae, and some other characters of minor importance.</p><p>The only species known of <italic><tp:taxon-name><tp:taxon-name-part taxon-name-part-type="genus" reg="Yunotrechus">Yunotrechus</tp:taxon-name-part></tp:taxon-name></italic>, <italic><tp:taxon-name><tp:taxon-name-part taxon-name-part-type="genus" reg="Yunotrechus">Y.</tp:taxon-name-part> <tp:taxon-name-part taxon-name-part-type="species" reg="diannanensis">diannanensis</tp:taxon-name-part></tp:taxon-name></italic> Tian &amp; Huang, 2014, readily differs from <italic><tp:taxon-name><tp:taxon-name-part taxon-name-part-type="genus" reg="Yalongaphaenops">Yalongaphaenops</tp:taxon-name-part></tp:taxon-name></italic> gen. nov. in its anophthalmoid appearance; mostly glabrous surface of the upper side; basal segments not dilated of male protarsi; mentum and submentum completely fused and some other characters (<xref ref-type="bibr" rid="B20">Tian and Huang 2014</xref>).</p><p>The genus <italic><tp:taxon-name><tp:taxon-name-part taxon-name-part-type="genus" reg="Guizhaphaenops">Guizhaphaenops</tp:taxon-name-part></tp:taxon-name></italic> Vigna Taglianti, 1997 includes now two subgenera, of which one species of the nominate subgenus and all three taxa of the <tp:taxon-name><tp:taxon-name-part taxon-name-part-type="infraspecific-rank">subgenus</tp:taxon-name-part> <tp:taxon-name-part taxon-name-part-type="subgenus" reg="Semiaphaenops">Semiaphaenops</tp:taxon-name-part></tp:taxon-name> Deuve, 2000 were found in Yunnan. From all these taxa, <italic><tp:taxon-name><tp:taxon-name-part taxon-name-part-type="genus" reg="Yalongaphaenops">Yalongaphaenops</tp:taxon-name-part></tp:taxon-name></italic> gen. nov. differs in two basal segments of foretarsi dilated in male; the pronotum much more elongate, with maximum width markedly before mid-length and propleura visible from above; umbilicate pore 1 attached to lateral gutter of elytra, and more or less even pubescence of pronotum and elytra (lateral areas of elytra more distinctly pubescent in <italic><tp:taxon-name><tp:taxon-name-part taxon-name-part-type="genus" reg="Guizhaphaenops">Guizhaphaenops</tp:taxon-name-part></tp:taxon-name></italic>), etc. (<xref ref-type="bibr" rid="B37">Vigna Taglianti 1997</xref>; <xref ref-type="bibr" rid="B5">Deuve 2000</xref>; <xref ref-type="bibr" rid="B30">Uéno 2000b</xref>).</p><p>Finally, <italic><tp:taxon-name><tp:taxon-name-part taxon-name-part-type="genus" reg="Yalongaphaenops">Yalongaphaenops</tp:taxon-name-part></tp:taxon-name></italic> gen. nov. should be compared to <italic><tp:taxon-name><tp:taxon-name-part taxon-name-part-type="genus" reg="Himalaphaenops">Himalaphaenops</tp:taxon-name-part></tp:taxon-name></italic> Uéno, 1980 with one known species, <italic><tp:taxon-name><tp:taxon-name-part taxon-name-part-type="genus" reg="Himalaphaenops">H.</tp:taxon-name-part> <tp:taxon-name-part taxon-name-part-type="species" reg="nishikawai">nishikawai</tp:taxon-name-part></tp:taxon-name></italic> Uéno, 1980, which is the only hypogean trechine species found so far at an elevation exceeding 2700 m (<xref ref-type="bibr" rid="B24">Uéno 1980</xref>). <italic><tp:taxon-name><tp:taxon-name-part taxon-name-part-type="genus" reg="Yalongaphaenops">Yalongaphaenops</tp:taxon-name-part></tp:taxon-name></italic> gen. nov. easily differs from this genus in the following set of characters: body surface shortly pubescent vs. glabrous in <italic><tp:taxon-name><tp:taxon-name-part taxon-name-part-type="genus" reg="Himalaphaenops">Himalaphaenops</tp:taxon-name-part></tp:taxon-name></italic>; foretibiae densely pubescent on anterior surface, without distinct groove on external surface vs. sharply grooved and glabrous in <italic><tp:taxon-name><tp:taxon-name-part taxon-name-part-type="genus" reg="Himalaphaenops">Himalaphaenops</tp:taxon-name-part></tp:taxon-name></italic>; penultimate segment of maxillary palpi multisetose vs. glabrous; shape of pronotum much more evolved, with propleura visible from above and sides without deep emargination before hind angles; posterior lateral seta of pronotum missing; umbilicate pore 1 not shifted inward and backward onto disc of elytra and apical portion of aedeagus attenuated, dilated and curved ventrally vs. the oblique button-like apex in <italic><tp:taxon-name><tp:taxon-name-part taxon-name-part-type="genus" reg="Himalaphaenops">Himalaphaenops</tp:taxon-name-part></tp:taxon-name></italic>.</p><p>To summarize, <italic><tp:taxon-name><tp:taxon-name-part taxon-name-part-type="genus" reg="Yalongaphaenops">Yalongaphaenops</tp:taxon-name-part></tp:taxon-name></italic> gen. nov. does not seem to show direct relationships with any other hypogean genera of East Asia, and can be easily identified based on the two proximal segments dilated in male protarsi; penultimate segment of maxillary palpi clearly setose; and elytra with umbilicate pore 1 attached to lateral groove, the preapical pore present and two discal setiferous pores in stria 3.</p></tp:treatment-sec><tp:treatment-sec sec-type="etymology" id="SECID0EADAG"><title>Etymology.</title><p>The genus epithet derives from the genus <italic><tp:taxon-name><tp:taxon-name-part taxon-name-part-type="genus" reg="Aphaenops">Aphaenops</tp:taxon-name-part></tp:taxon-name></italic> Bonvouloir, 1862 and the river Yalong.</p></tp:treatment-sec><ref-list><ref id="B1"><mixed-citation xmlns:xlink="http://www.w3.org/1999/xlink" xlink:type="simple"><person-group><name name-style="western"><surname>Belousov</surname><given-names>I</given-names></name></person-group> (<year>1998</year>) <source>Le complexe générique de <tp:taxon-name><tp:taxon-name-part taxon-name-part-type="genus">Nannotrechus</tp:taxon-name-part></tp:taxon-name> Winkler du Caucase et de la Crimée (<tp:taxon-name><tp:taxon-name-part taxon-name-part-type="order">Coleoptera</tp:taxon-name-part></tp:taxon-name>, <tp:taxon-name><tp:taxon-name-part taxon-name-part-type="family">Carabidae</tp:taxon-name-part></tp:taxon-name>, <tp:taxon-name><tp:taxon-name-part taxon-name-part-type="tribe">Trechini</tp:taxon-name-part></tp:taxon-name>).</source><publisher-name>Pensoft Publishers</publisher-name>, <publisher-loc>Series Faunistica, 8, Sofia – Moscow – St. Petersburg</publisher-loc>, <size units="page">256 pp</size>.</mixed-citation></ref><ref id="B23"><mixed-citation xmlns:xlink="http://www.w3.org/1999/xlink" xlink:type="simple"><person-group><name name-style="western"><surname>Tian</surname><given-names>MY</given-names></name><name name-style="western"><surname>Huang</surname><given-names>S</given-names></name><name name-style="western"><surname>Wang</surname><given-names>X</given-names></name><name name-style="western"><surname>Tang</surname><given-names>M</given-names></name></person-group> (<year>2016</year>) <article-title>Contributions to the knowledge of subterranean trechine beetles in southern China’s karsts: five new genera (<tp:taxon-name><tp:taxon-name-part taxon-name-part-type="class">Insecta</tp:taxon-name-part></tp:taxon-name>, <tp:taxon-name><tp:taxon-name-part taxon-name-part-type="order">Coleoptera</tp:taxon-name-part></tp:taxon-name>, <tp:taxon-name><tp:taxon-name-part taxon-name-part-type="family">Carabidae</tp:taxon-name-part></tp:taxon-name>, <tp:taxon-name><tp:taxon-name-part taxon-name-part-type="subfamily">Trechinae</tp:taxon-name-part></tp:taxon-name>).</article-title><source>ZooKeys</source><volume>564</volume>: <fpage>121</fpage>–<lpage>156</lpage>. <ext-link xlink:type="simple" ext-link-type="doi" xlink:href="10.3897/zookeys.564.6819">https://doi.org/10.3897/zookeys.564.6819</ext-link></mixed-citation></ref><ref id="B27"><mixed-citation xmlns:xlink="http://www.w3.org/1999/xlink" xlink:type="simple"><person-group><name name-style="western"><surname>Uéno</surname><given-names>SI</given-names></name></person-group> (<year>1999a</year>) <article-title>New genera and species of aphaenopsoid trechines (<tp:taxon-name><tp:taxon-name-part taxon-name-part-type="order">Coleoptera</tp:taxon-name-part></tp:taxon-name>, <tp:taxon-name><tp:taxon-name-part taxon-name-part-type="subfamily">Trechinae</tp:taxon-name-part></tp:taxon-name>) from south-central China.</article-title><source>Elytra</source><volume>27</volume>: <fpage>617</fpage>–<lpage>633</lpage>.</mixed-citation></ref><ref id="B28"><mixed-citation xmlns:xlink="http://www.w3.org/1999/xlink" xlink:type="simple"><person-group><name name-style="western"><surname>Uéno</surname><given-names>SI</given-names></name></person-group> (<year>1999b</year>) <article-title>Two new <italic><tp:taxon-name><tp:taxon-name-part taxon-name-part-type="genus">Shenaphaenops</tp:taxon-name-part></tp:taxon-name></italic> (<tp:taxon-name><tp:taxon-name-part taxon-name-part-type="order">Coleoptera</tp:taxon-name-part></tp:taxon-name>, <tp:taxon-name><tp:taxon-name-part taxon-name-part-type="subfamily">Trechinae</tp:taxon-name-part></tp:taxon-name>) from northeastern Guizhou, South China.</article-title><source>Journal of the Speleological Society of Japan</source><volume>24</volume>: <fpage>41</fpage>–<lpage>50</lpage>.</mixed-citation></ref><ref id="B31"><mixed-citation xmlns:xlink="http://www.w3.org/1999/xlink" xlink:type="simple"><person-group><name name-style="western"><surname>Uéno</surname><given-names>SI</given-names></name></person-group> (<year>2002</year>) <article-title>A new genus and species of aphaenopsoid trechine beetle from the northern side of the Yangtze River.</article-title><source>Elytra</source><volume>30</volume>: <fpage>411</fpage>–<lpage>419</lpage>.</mixed-citation></ref><ref id="B19"><mixed-citation xmlns:xlink="http://www.w3.org/1999/xlink" xlink:type="simple"><person-group><name name-style="western"><surname>Tian</surname><given-names>MY</given-names></name><name name-style="western"><surname>He</surname><given-names>L</given-names></name></person-group> (<year>2020</year>) <article-title>A contribution to the knowledge of cavernicolous ground beetles from Sichuan Province, southwestern China (<tp:taxon-name><tp:taxon-name-part taxon-name-part-type="order">Coleoptera</tp:taxon-name-part></tp:taxon-name>, <tp:taxon-name><tp:taxon-name-part taxon-name-part-type="family">Carabidae</tp:taxon-name-part></tp:taxon-name>, <tp:taxon-name><tp:taxon-name-part taxon-name-part-type="tribe">Trechini</tp:taxon-name-part></tp:taxon-name>, <tp:taxon-name><tp:taxon-name-part taxon-name-part-type="tribe">Platynini</tp:taxon-name-part></tp:taxon-name>).</article-title><source>ZooKeys</source><volume>1008</volume>: <fpage>61</fpage>–<lpage>91</lpage>. <ext-link xlink:type="simple" ext-link-type="doi" xlink:href="10.3897/zookeys.1008.61040">https://doi.org/10.3897/zookeys.1008.61040</ext-link></mixed-citation></ref><ref id="B29"><mixed-citation xmlns:xlink="http://www.w3.org/1999/xlink" xlink:type="simple"><person-group><name name-style="western"><surname>Uéno</surname><given-names>SI</given-names></name></person-group> (<year>2000a</year>) <article-title>New cave trechines (<tp:taxon-name><tp:taxon-name-part taxon-name-part-type="order">Coleoptera</tp:taxon-name-part></tp:taxon-name>, <tp:taxon-name><tp:taxon-name-part taxon-name-part-type="subfamily">Trechinae</tp:taxon-name-part></tp:taxon-name>) from northeastern Guizhou, south China.</article-title><source>Journal of the Speleological Society of Japan</source><volume>25</volume>: <fpage>1</fpage>–<lpage>38</lpage>.</mixed-citation></ref><ref id="B32"><mixed-citation xmlns:xlink="http://www.w3.org/1999/xlink" xlink:type="simple"><person-group><name name-style="western"><surname>Uéno</surname><given-names>SI</given-names></name></person-group> (<year>2003a</year>) <article-title>Two new cave trechines of the genus <italic><tp:taxon-name><tp:taxon-name-part taxon-name-part-type="genus">Qianotrechus</tp:taxon-name-part></tp:taxon-name></italic> (<tp:taxon-name><tp:taxon-name-part taxon-name-part-type="order">Coleoptera</tp:taxon-name-part></tp:taxon-name>, <tp:taxon-name><tp:taxon-name-part taxon-name-part-type="subfamily">Trechinae</tp:taxon-name-part></tp:taxon-name>).</article-title><source>Journal of the Speleological Society of Japan</source><volume>28</volume>: <fpage>12</fpage>–<lpage>18</lpage>.</mixed-citation></ref><ref id="B7"><mixed-citation xmlns:xlink="http://www.w3.org/1999/xlink" xlink:type="simple"><person-group><name name-style="western"><surname>Deuve</surname><given-names>Th</given-names></name></person-group> (<year>2014</year>) <article-title>Deux nouveaux <tp:taxon-name><tp:taxon-name-part taxon-name-part-type="tribe">Trechini</tp:taxon-name-part></tp:taxon-name> anophthalmes de Chine, du milieu souterrain superficiel et de la faune du sol (<tp:taxon-name><tp:taxon-name-part taxon-name-part-type="order">Coleoptera</tp:taxon-name-part></tp:taxon-name>, <tp:taxon-name><tp:taxon-name-part taxon-name-part-type="superfamily">Caraboidea</tp:taxon-name-part></tp:taxon-name>).</article-title><source>Coléoptères</source><volume>20</volume>: <fpage>5</fpage>–<lpage>12</lpage>.</mixed-citation></ref><ref id="B18"><mixed-citation xmlns:xlink="http://www.w3.org/1999/xlink" xlink:type="simple"><person-group><name name-style="western"><surname>Tian</surname><given-names>MY</given-names></name><name name-style="western"><surname>Clarke</surname><given-names>AK</given-names></name></person-group> (<year>2012</year>) <article-title>A new eyeless species of cave-dwelling trechine beetle from northeastern Guizhou Province, China (<tp:taxon-name><tp:taxon-name-part taxon-name-part-type="class">Insecta</tp:taxon-name-part></tp:taxon-name>: <tp:taxon-name><tp:taxon-name-part taxon-name-part-type="order">Coleoptera</tp:taxon-name-part></tp:taxon-name>: <tp:taxon-name><tp:taxon-name-part taxon-name-part-type="family">Carabidae</tp:taxon-name-part></tp:taxon-name>: <tp:taxon-name><tp:taxon-name-part taxon-name-part-type="subfamily">Trechinae</tp:taxon-name-part></tp:taxon-name>).</article-title><source>Cave and Karst Science</source><volume>39</volume>: <fpage>66</fpage>–<lpage>71</lpage>.</mixed-citation></ref><ref id="B22"><mixed-citation xmlns:xlink="http://www.w3.org/1999/xlink" xlink:type="simple"><person-group><name name-style="western"><surname>Tian</surname><given-names>MY</given-names></name><name name-style="western"><surname>Huang</surname><given-names>SB</given-names></name><name name-style="western"><surname>Wang</surname><given-names>XH</given-names></name></person-group> (<year>2015</year>) <article-title>New Cavernicolous Trechine Beetles from Eastern Guizhou Province, China (<tp:taxon-name><tp:taxon-name-part taxon-name-part-type="order">Coleoptera</tp:taxon-name-part></tp:taxon-name>: <tp:taxon-name><tp:taxon-name-part taxon-name-part-type="family">Carabidae</tp:taxon-name-part></tp:taxon-name>: <tp:taxon-name><tp:taxon-name-part taxon-name-part-type="subfamily">Trechinae</tp:taxon-name-part></tp:taxon-name>).</article-title><source>Journal of Entomological Research Society</source><volume>17</volume>: <fpage>25</fpage>–<lpage>37</lpage>.</mixed-citation></ref><ref id="B35"><mixed-citation xmlns:xlink="http://www.w3.org/1999/xlink" xlink:type="simple"><person-group><name name-style="western"><surname>Uéno</surname><given-names>SI</given-names></name></person-group> (<year>2006b</year>) <article-title>Cave Trechines from southwestern Guizhou, south China, with notes on some taxa of the <tp:taxon-name><tp:taxon-name-part taxon-name-part-type="genus">Guizhaphaenops</tp:taxon-name-part></tp:taxon-name> complex (<tp:taxon-name><tp:taxon-name-part taxon-name-part-type="order">Coleoptera</tp:taxon-name-part></tp:taxon-name>, <tp:taxon-name><tp:taxon-name-part taxon-name-part-type="subfamily">Trechinae</tp:taxon-name-part></tp:taxon-name>).</article-title><source>Journal of the Speleological Society of Japan</source><volume>31</volume>: <fpage>1</fpage>–<lpage>27</lpage>.</mixed-citation></ref><ref id="B21"><mixed-citation xmlns:xlink="http://www.w3.org/1999/xlink" xlink:type="simple"><person-group><name name-style="western"><surname>Tian</surname><given-names>MY</given-names></name><name name-style="western"><surname>Huang</surname><given-names>SB</given-names></name></person-group> (<year>2018</year>) <article-title>Contribution to the knowledge of the cavernicolous beetle genus <italic><tp:taxon-name><tp:taxon-name-part taxon-name-part-type="genus">Aspidaphaenops</tp:taxon-name-part></tp:taxon-name></italic> Uéno from Guizhou (<tp:taxon-name><tp:taxon-name-part taxon-name-part-type="order">Coleoptera</tp:taxon-name-part></tp:taxon-name>: <tp:taxon-name><tp:taxon-name-part taxon-name-part-type="family">Carabidae</tp:taxon-name-part></tp:taxon-name>: <tp:taxon-name><tp:taxon-name-part taxon-name-part-type="subfamily">Trechinae</tp:taxon-name-part></tp:taxon-name>).</article-title><source>Zootaxa</source><volume>4422</volume>(<issue>2</issue>): <fpage>244</fpage>–<lpage>258</lpage>. <ext-link xlink:type="simple" ext-link-type="doi" xlink:href="10.11646/zootaxa.4422.2.5">https://doi.org/10.11646/zootaxa.4422.2.5</ext-link></mixed-citation></ref><ref id="B10"><mixed-citation xmlns:xlink="http://www.w3.org/1999/xlink" xlink:type="simple"><person-group><name name-style="western"><surname>Deuve</surname><given-names>Th</given-names></name><name name-style="western"><surname>Tian</surname><given-names>MY</given-names></name></person-group> (<year>2020</year>) <article-title>Deux nouveaux <italic><tp:taxon-name><tp:taxon-name-part taxon-name-part-type="genus">Aspidaphaenops</tp:taxon-name-part></tp:taxon-name></italic> Uéno, 2006, de l’est du Yunnan, aux confins du Guizhou (<tp:taxon-name><tp:taxon-name-part taxon-name-part-type="order">Coleoptera</tp:taxon-name-part></tp:taxon-name>, <tp:taxon-name><tp:taxon-name-part taxon-name-part-type="superfamily">Caraboidea</tp:taxon-name-part></tp:taxon-name>, <tp:taxon-name><tp:taxon-name-part taxon-name-part-type="family">Trechidae</tp:taxon-name-part></tp:taxon-name>).</article-title><source>Bulletin de la Société entomologique de France</source><volume>125</volume>: <fpage>7</fpage>–<lpage>12</lpage>. <ext-link xlink:type="simple" ext-link-type="doi" xlink:href="10.32475/bsef_2121">https://doi.org/10.32475/bsef_2121</ext-link></mixed-citation></ref><ref id="B9"><mixed-citation xmlns:xlink="http://www.w3.org/1999/xlink" xlink:type="simple"><person-group><name name-style="western"><surname>Deuve</surname><given-names>Th</given-names></name><name name-style="western"><surname>Kavanaugh</surname><given-names>DH</given-names></name><name name-style="western"><surname>Liang</surname><given-names>H</given-names></name></person-group> (<year>2016</year>) <article-title>Inventory of the carabid beetle fauna of the Gaoligong Mountains, western Yunnan Province, China: species of the tribe <tp:taxon-name><tp:taxon-name-part taxon-name-part-type="tribe">Trechini</tp:taxon-name-part></tp:taxon-name> (<tp:taxon-name><tp:taxon-name-part taxon-name-part-type="order">Coleoptera</tp:taxon-name-part></tp:taxon-name>: <tp:taxon-name><tp:taxon-name-part taxon-name-part-type="superfamily">Caraboidea</tp:taxon-name-part></tp:taxon-name>), with descriptions of four new genera, one new subgenus and 19 new species.</article-title><source>Proceedings of the California Academy of Sciences</source><volume>63</volume>: <fpage>341</fpage>–<lpage>455</lpage>. <ext-link xlink:type="simple" ext-link-type="doi" xlink:href="10.3897/zookeys.407.7353">https://doi.org/10.3897/zookeys.407.7353</ext-link></mixed-citation></ref><ref id="B6"><mixed-citation xmlns:xlink="http://www.w3.org/1999/xlink" xlink:type="simple"><person-group><name name-style="western"><surname>Deuve</surname><given-names>Th</given-names></name></person-group> (<year>2005</year>) <article-title>Description de <tp:taxon-name><tp:taxon-name-part taxon-name-part-type="tribe">Trechini</tp:taxon-name-part></tp:taxon-name> nouveaux de Chine, de Sumatra, du Vietnam, du Népal et de l’Afrique orientale (<tp:taxon-name><tp:taxon-name-part taxon-name-part-type="order">Coleoptera</tp:taxon-name-part></tp:taxon-name>, <tp:taxon-name><tp:taxon-name-part taxon-name-part-type="superfamily">Caraboidea</tp:taxon-name-part></tp:taxon-name>, <tp:taxon-name><tp:taxon-name-part taxon-name-part-type="family">Trechidae</tp:taxon-name-part></tp:taxon-name>).</article-title><source>Revue française d’Entomologie (NS)</source><volume>27</volume>: <fpage>5</fpage>–<lpage>16</lpage>.</mixed-citation></ref><ref id="B34"><mixed-citation xmlns:xlink="http://www.w3.org/1999/xlink" xlink:type="simple"><person-group><name name-style="western"><surname>Uéno</surname><given-names>SI</given-names></name></person-group> (<year>2006a</year>) <article-title>Two new trechines of the genus <italic><tp:taxon-name><tp:taxon-name-part taxon-name-part-type="genus">Sichuanotrechus</tp:taxon-name-part></tp:taxon-name></italic> (<tp:taxon-name><tp:taxon-name-part taxon-name-part-type="order">Coleoptera</tp:taxon-name-part></tp:taxon-name>, <tp:taxon-name><tp:taxon-name-part taxon-name-part-type="tribe">Trechini</tp:taxon-name-part></tp:taxon-name>), with notes on its type species.</article-title><source>Elytra</source><volume>34</volume>: <fpage>257</fpage>–<lpage>266</lpage>.</mixed-citation></ref><ref id="B36"><mixed-citation xmlns:xlink="http://www.w3.org/1999/xlink" xlink:type="simple"><person-group><name name-style="western"><surname>Uéno</surname><given-names>SI</given-names></name></person-group> (<year>2008</year>) <article-title>A new species of the trechine genus <italic><tp:taxon-name><tp:taxon-name-part taxon-name-part-type="genus">Sichuanotrechus</tp:taxon-name-part></tp:taxon-name></italic> (<tp:taxon-name><tp:taxon-name-part taxon-name-part-type="order">Coleoptera</tp:taxon-name-part></tp:taxon-name>, <tp:taxon-name><tp:taxon-name-part taxon-name-part-type="subfamily">Trechinae</tp:taxon-name-part></tp:taxon-name>), with a new record of <italic><tp:taxon-name><tp:taxon-name-part taxon-name-part-type="genus">Sichuanotrechus</tp:taxon-name-part> <tp:taxon-name-part taxon-name-part-type="species">albidraconis</tp:taxon-name-part></tp:taxon-name></italic>.</article-title><source>Journal of the Speleological Society of Japan</source><volume>33</volume>: <fpage>6</fpage>–<lpage>10</lpage>.</mixed-citation></ref><ref id="B13"><mixed-citation xmlns:xlink="http://www.w3.org/1999/xlink" xlink:type="simple"><person-group><name name-style="western"><surname>Huang</surname><given-names>SB</given-names></name><name name-style="western"><surname>Tian</surname><given-names>MY</given-names></name></person-group> (<year>2015</year>) <article-title>New species and new record of subterranean trechine beetle (<tp:taxon-name><tp:taxon-name-part taxon-name-part-type="order">Coleoptera</tp:taxon-name-part></tp:taxon-name>: <tp:taxon-name><tp:taxon-name-part taxon-name-part-type="family">Carabidae</tp:taxon-name-part></tp:taxon-name>: <tp:taxon-name><tp:taxon-name-part taxon-name-part-type="subfamily">Trechinae</tp:taxon-name-part></tp:taxon-name>) from southwestern China.</article-title><source>The Coleopterists Bulletin</source><volume>69</volume>: <fpage>727</fpage>–<lpage>733</lpage>. <ext-link xlink:type="simple" ext-link-type="doi" xlink:href="10.1649/0010-065X-69.4.727">https://doi.org/10.1649/0010-065X-69.4.727</ext-link></mixed-citation></ref><ref id="B8"><mixed-citation xmlns:xlink="http://www.w3.org/1999/xlink" xlink:type="simple"><person-group><name name-style="western"><surname>Deuve</surname><given-names>Th</given-names></name><name name-style="western"><surname>He</surname><given-names>L</given-names></name><name name-style="western"><surname>Tian</surname><given-names>M</given-names></name></person-group> (<year>2020</year>) <article-title>Descriptions of the first semi-aphenopsian troglobiotic <tp:taxon-name><tp:taxon-name-part taxon-name-part-type="tribe">Patrobini</tp:taxon-name-part></tp:taxon-name> and of a new anophthalmic cave-dwelling <tp:taxon-name><tp:taxon-name-part taxon-name-part-type="tribe">Trechini</tp:taxon-name-part></tp:taxon-name> from central Sichuan, China (<tp:taxon-name><tp:taxon-name-part taxon-name-part-type="order">Coleoptera</tp:taxon-name-part></tp:taxon-name>: <tp:taxon-name><tp:taxon-name-part taxon-name-part-type="superfamily">Caraboidea</tp:taxon-name-part></tp:taxon-name>). Annales de la Société entomologique de France (N.S.</article-title><source>)</source><volume>56</volume>(<issue>2</issue>): <fpage>93</fpage>–<lpage>105</lpage>. <ext-link xlink:type="simple" ext-link-type="doi" xlink:href="10.1080/00379271.2020.1722748">https://doi.org/10.1080/00379271.2020.1722748</ext-link></mixed-citation></ref><ref id="B26"><mixed-citation xmlns:xlink="http://www.w3.org/1999/xlink" xlink:type="simple"><person-group><name name-style="western"><surname>Uéno</surname><given-names>SI</given-names></name></person-group> (<year>1997</year>) <article-title>A new aphaenopsoid trechine beetle (<tp:taxon-name><tp:taxon-name-part taxon-name-part-type="order">Coleoptera</tp:taxon-name-part></tp:taxon-name>, <tp:taxon-name><tp:taxon-name-part taxon-name-part-type="subfamily">Trechinae</tp:taxon-name-part></tp:taxon-name>) from Yunnan, southern China.</article-title><source>Journal of the Speleological Society of Japan</source><volume>22</volume>: <fpage>14</fpage>–<lpage>23</lpage>.</mixed-citation></ref><ref id="B33"><mixed-citation xmlns:xlink="http://www.w3.org/1999/xlink" xlink:type="simple"><person-group><name name-style="western"><surname>Uéno</surname><given-names>SI</given-names></name></person-group> (<year>2003b</year>) <article-title>A new genus and species of extraordinary cave trechine (<tp:taxon-name><tp:taxon-name-part taxon-name-part-type="order">Coleoptera</tp:taxon-name-part></tp:taxon-name>, <tp:taxon-name><tp:taxon-name-part taxon-name-part-type="subfamily">Trechinae</tp:taxon-name-part></tp:taxon-name>) from eastern Yunnan, Southwest China.</article-title><source>Elytra</source><volume>31</volume>: <fpage>245</fpage>–<lpage>252</lpage>.</mixed-citation></ref><ref id="B20"><mixed-citation xmlns:xlink="http://www.w3.org/1999/xlink" xlink:type="simple"><person-group><name name-style="western"><surname>Tian</surname><given-names>MY</given-names></name><name name-style="western"><surname>Huang</surname><given-names>SB</given-names></name></person-group> (<year>2014</year>) <article-title><italic><tp:taxon-name><tp:taxon-name-part taxon-name-part-type="genus">Yunotrechus</tp:taxon-name-part> <tp:taxon-name-part taxon-name-part-type="species">diannanensis</tp:taxon-name-part></tp:taxon-name></italic> n. gen., n. spec., the first troglobitic trechine (<tp:taxon-name><tp:taxon-name-part taxon-name-part-type="order">Coleoptera</tp:taxon-name-part></tp:taxon-name>: <tp:taxon-name><tp:taxon-name-part taxon-name-part-type="family">Carabidae</tp:taxon-name-part></tp:taxon-name>) from a tropical area of China.</article-title><source>Annales de la Société Entomologique de France (NS)</source><volume>50</volume>: <fpage>295</fpage>–<lpage>300</lpage>. <ext-link xlink:type="simple" ext-link-type="doi" xlink:href="10.1080/00379271.2014.984958">https://doi.org/10.1080/00379271.2014.984958</ext-link></mixed-citation></ref><ref id="B37"><mixed-citation xmlns:xlink="http://www.w3.org/1999/xlink" xlink:type="simple"><person-group><name name-style="western"><surname>Vigna Taglianti</surname><given-names>A</given-names></name></person-group> (<year>1997</year>) <article-title>A new genus and species of troglobitic <tp:taxon-name><tp:taxon-name-part taxon-name-part-type="subfamily">Trechinae</tp:taxon-name-part></tp:taxon-name> (<tp:taxon-name><tp:taxon-name-part taxon-name-part-type="order">Coleoptera</tp:taxon-name-part></tp:taxon-name>, <tp:taxon-name><tp:taxon-name-part taxon-name-part-type="family">Carabidae</tp:taxon-name-part></tp:taxon-name>) from southern China.</article-title><source>International Journal of Speleology</source><volume>25</volume>(<issue>1996</issue>): <fpage>33</fpage>–<lpage>41</lpage>. <ext-link xlink:type="simple" ext-link-type="doi" xlink:href="10.5038/1827-806X.25.1.3">https://doi.org/10.5038/1827-806X.25.1.3</ext-link></mixed-citation></ref><ref id="B5"><mixed-citation xmlns:xlink="http://www.w3.org/1999/xlink" xlink:type="simple"><person-group><name name-style="western"><surname>Deuve</surname><given-names>Th</given-names></name></person-group> (<year>2000</year>) <article-title>Nouveaux <tp:taxon-name><tp:taxon-name-part taxon-name-part-type="family">Trechidae</tp:taxon-name-part></tp:taxon-name> cavernicoles chinois, découverts dans les confins carstiques du Sichuan, du Hubei et du Yunnan (<tp:taxon-name><tp:taxon-name-part taxon-name-part-type="order">Coleoptera</tp:taxon-name-part></tp:taxon-name>, <tp:taxon-name><tp:taxon-name-part taxon-name-part-type="suborder">Adephaga</tp:taxon-name-part></tp:taxon-name>).</article-title><source>Revue française d’Entomologie (NS)</source><volume>21</volume>(<issue>1999</issue>): <fpage>151</fpage>–<lpage>161</lpage>.</mixed-citation></ref><ref id="B30"><mixed-citation xmlns:xlink="http://www.w3.org/1999/xlink" xlink:type="simple"><person-group><name name-style="western"><surname>Uéno</surname><given-names>SI</given-names></name></person-group> (<year>2000b</year>) <article-title>Notes on <italic><tp:taxon-name><tp:taxon-name-part taxon-name-part-type="genus">Guizhaphaenops</tp:taxon-name-part></tp:taxon-name></italic> (<tp:taxon-name><tp:taxon-name-part taxon-name-part-type="order">Coleoptera</tp:taxon-name-part></tp:taxon-name>, <tp:taxon-name><tp:taxon-name-part taxon-name-part-type="subfamily">Trechinae</tp:taxon-name-part></tp:taxon-name>), with descriptions of two new species.</article-title><source>The Japanese Society of Coleopterology</source><volume>28</volume>: <fpage>247</fpage>–<lpage>264</lpage>.</mixed-citation></ref><ref id="B24"><mixed-citation xmlns:xlink="http://www.w3.org/1999/xlink" xlink:type="simple"><person-group><name name-style="western"><surname>Uéno</surname><given-names>SI</given-names></name></person-group> (<year>1980</year>) <article-title>Occurrence of an eyeless trechine beetle in the Nepal Himalaya.</article-title><source>Journal of the Speleological Society of Japan</source><volume>5</volume>: <fpage>13</fpage>–<lpage>20</lpage>.</mixed-citation></ref></ref-list></tp:taxon-treatment>
