# Supplementary material for: Yalongaphaenops erwini gen. et sp. nov., the world’s most high-altitude hypogean trechine beetle from China (Coleoptera, Carabidae, Trechinae)
Source: Zookeys. 2021 Jun 16;1044:197–220. doi: 10.3897/zookeys.1044.62572 (PMC8222236; doi:10.3897/zookeys.1044.62572)
Supplement: Supplementary material 1 — Table S1 [file zookeys-1044-197-s001.xlsx]

## Sheet: Лист1
Taxon	Latitude, N	longitude, E
Yalongaphaenops erwini sp. nov.	28°15.45'	101°43.85'
